# Supplementary material for: AI integration and workforce development: Exploring job autonomy and creative self-efficacy in a global context
Source: PLoS One. 2025 Jun 4;20(6):e0319556. doi: 10.1371/journal.pone.0319556 (PMC12136293; doi:10.1371/journal.pone.0319556)
Supplement: S1 File — (XLSX) [file pone.0319556.s001.xlsx]

## Sheet: Sheet0
Cultural Orientation	Q42	Q43	Q44	Q45	Q46	Q47	Q48	Q49	Q50	Q51	Q52	Q53	Q54	Q58	Q59	Q60	Q61	Q62	Q63	Q64	Q65	Q66	Q67	Q68	Q69	Q1	Q2	Q3	Q4	Q5	Q6	Q7	Q8	Q9	Q10	Q11	Q12
Please read each statement carefully and select the option that best reflects your agreement. My happiness depends very much on the happiness of those around me.	I would do what would please my family, even if I detested that activity.	I usually sacrifice my self-interest for the benefit of my group.	I enjoy working in situations involving competition with others.	The well-being of my co-workers is important to me.	I enjoy being unique and different from others in many ways.	I often “do my own thing”.	Competition is the law of nature.	If a co-worker gets a prize, I would feel proud.	I would sacrifice an activity that I enjoy very much if my family did not approve of it.	I am a unique individual.	Without competition it is not possible to have a good society.	Children should feel honored if their parents receive a distinguished award.	I feel good when I cooperate with others.	Please consider your typical day-to-day work experiences when answering the following questions. Your responses should reflect your usual job role and environment. I am allowed to decide how to go about getting my job done (the methods to use).	I am able to choose the way to go about my job (the procedures to utilize).	I am free to choose the methods to use in carrying out my work.	I have control over the scheduling of my work.	I have some control over the sequencing of my work activities (when I do what).	My job is such that I can decide when to do particular work activities.	My job allows me to modify the normal way we are evaluated so that I can emphasize some aspects of my job and play down others.	I am able to modify what my job objectives are (what I am supposed to accomplish).	I have some control over what I am supposed to accomplish (what my supervisor sees as my job objectives).	I have confidence in my ability to solve problems creatively.	I feel that I am good at generating novel ideas.	When facing difficult tasks, I am certain I will accomplish them creatively.	Now that you have completed the exercises, please provide your ratings for the statements below based on your thoughts and feelings during the exercises. I am allowed to decide how to go about getting my job done (the methods to use).	I am able to choose the way to go about my job (the procedures to utilize).	I am free to choose the methods to use in carrying out my work.	I have control over the scheduling of my work.	I have some control over the sequencing of my work activities (when I do what).	My job is such that I can decide when to do particular work activities.	My job allows me to modify the normal way we are evaluated so that I can emphasize some aspects of my job and play down others.	I am able to modify what my job objectives are (what I am supposed to accomplish).	I have some control over what I am supposed to accomplish (what my supervisor sees as my job objectives).	I have confidence in my ability to solve problems creatively.	I feel that I am good at generating novel ideas.	When facing difficult tasks, I am certain I will accomplish them creatively.
7	9	8	9	7	9	10	9	7	7	10	9	7	8	10	10	10	9	10	10	9	9	9	10	9	9	10	10	10	10	10	10	9	9	9	10	9	10
10	9	7	9	10	9	9	9	9	9	7	9	9	9	9	9	9	9	9	9	8	9	9	9	7	9	9	9	9	9	9	9	9	9	9	9	7	9
7	7	9	9	9	10	9	9	9	9	9	9	9	9	9	9	9	9	9	9	9	9	9	10	10	9	9	9	9	9	9	9	9	10	9	9	9	10
9	10	7	10	9	7	10	10	7	10	9	10	10	9	9	9	9	9	9	9	8	7	8	10	10	9	10	10	10	9	9	10	10	9	9	10	10	10
7	7	9	10	10	10	10	10	9	6	10	9	8	10	10	9	9	9	9	9	8	9	9	10	10	10	10	9	10	9	10	10	10	10	10	10	10	10
7	9	7	10	9	9	10	10	9	9	10	10	9	9	7	9	9	10	10	10	9	10	10	10	10	10	9	10	9	10	9	10	10	9	9	10	10	10
9	9	9	9	9	10	10	10	9	9	10	9	9	8	10	10	10	9	10	10	9	9	9	10	10	10	10	10	10	10	10	10	9	9	9	10	10	10
7	9	9	9	9	9	10	8	9	7	9	8	9	9	9	9	9	7	9	7	6	6	9	10	9	8	10	10	10	10	10	9	10	7	9	9	8	8
7	8	9	7	9	8	8	9	8	6	9	8	10	10	9	9	9	9	10	9	10	10	9	9	9	9	9	9	9	9	9	9	9	9	9	9	9	9
9	6	6	10	10	10	9	10	10	6	10	6	6	10	6	6	6	6	10	6	6	6	9	9	9	10	10	10	10	10	10	10	10	10	10	10	10	10
9	9	9	9	10	10	10	10	9	9	10	10	10	10	9	9	9	9	7	7	8	9	9	9	9	9	9	9	9	9	7	7	8	9	9	10	10	9
8	9	9	8	9	7	7	9	8	9	7	9	10	10	10	10	9	10	10	9	8	6	8	10	8	8	9	9	10	10	10	9	7	7	8	9	8	8
10	10	10	7	10	9	9	7	10	9	7	7	9	10	10	10	10	9	10	9	9	9	9	10	10	10	10	10	10	10	10	10	9	9	9	10	10	10
7	9	9	9	10	9	9	9	10	8	8	6	8	10	10	10	10	10	10	10	10	10	10	10	10	10	10	10	10	10	10	10	10	10	10	10	10	10
9	9	9	8	10	9	10	8	10	6	9	8	10	10	10	10	10	10	10	9	8	9	9	10	8	9	9	9	9	9	9	9	9	9	9	9	8	8
6	8	9	6	9	9	9	6	9	6	9	6	8	9	9	9	9	9	9	9	9	10	9	10	8	9	8	8	8	8	8	8	8	8	9	8	8	8
7	7	7	9	6	9	10	9	7	6	8	8	7	8	10	9	10	9	10	9	8	7	7	9	8	9	10	10	10	9	8	9	9	9	7	9	8	9
8	8	7	7	7	7	8	7	6	8	9	8	9	9	8	9	8	8	7	6	10	8	9	8	8	7	7	9	8	8	9	7	8	8	8	10	7	8
9	9	7	9	9	9	7	9	10	9	7	9	9	9	7	7	9	9	9	7	7	8	9	9	9	7	9	9	9	9	7	7	9	8	9	7	7	9
9	6	7	9	10	10	10	9	10	6	10	9	9	10	9	9	9	9	9	9	9	10	10	9	9	7	9	9	9	9	9	9	9	9	9	9	8	7
9	9	9	7	10	9	7	7	10	9	7	7	9	10	9	10	9	9	10	9	9	8	9	9	9	9	9	10	9	9	9	9	9	7	9	9	9	9
9	9	9	6	9	10	10	6	8	7	10	6	9	10	10	10	10	10	10	10	9	9	9	10	10	9	10	10	10	6	6	6	8	7	7	10	10	10
7	8	9	8	7	8	9	7	7	8	9	7	8	8	7	7	7	7	9	7	7	7	7	9	9	8	7	7	7	7	7	7	7	7	7	9	8	8
7	7	6	7	8	9	10	8	7	6	9	8	9	9	9	9	8	9	9	7	9	9	9	10	10	9	9	9	7	7	9	9	9	9	9	10	10	10
10	9	10	9	9	8	9	10	9	8	9	9	9	9	7	8	7	9	9	9	9	9	9	10	9	9	7	8	8	9	9	9	9	8	9	9	9	9
9	7	7	7	9	7	9	7	7	7	9	7	10	9	9	9	9	9	9	9	9	9	9	9	7	7	9	9	9	9	9	9	9	9	9	7	7	7
10	10	9	7	10	9	9	9	10	9	10	8	10	9	10	10	10	9	9	9	9	9	9	10	9	9	9	9	9	9	9	9	9	9	9	9	9	9
9	8	9	8	9	8	8	8	9	9	8	8	9	9	9	9	9	9	9	9	8	9	8	9	8	8	9	9	9	9	9	9	8	9	8	9	8	8
9	9	10	7	10	10	10	7	9	7	10	8	7	10	10	10	10	10	9	9	8	8	9	9	9	10	10	10	10	9	9	9	7	9	9	9	9	10
9	8	9	9	9	10	10	9	8	9	10	10	9	9	8	9	8	7	8	8	9	8	9	9	10	9	9	10	9	8	7	8	9	8	8	9	10	9
9	7	9	9	9	10	10	9	9	7	10	9	7	9	10	10	10	9	10	9	9	9	9	10	9	10	9	9	9	9	9	9	9	10	10	10	9	10
9	9	9	9	10	10	10	9	9	8	10	9	9	10	9	9	9	7	9	9	9	7	9	10	9	9	9	9	9	7	9	7	7	7	7	10	9	9
6	6	8	7	10	8	9	8	8	6	8	7	7	8	9	9	9	9	9	9	7	6	7	10	9	9	9	9	9	9	9	9	7	6	7	10	9	9
9	9	10	7	9	9	9	8	9	9	9	8	10	9	9	9	9	8	9	9	7	9	9	10	9	9	9	9	10	9	10	9	9	9	9	10	10	10
9	9	9	8	9	10	9	8	9	8	10	8	10	9	9	9	9	9	9	8	7	7	9	9	8	9	9	9	9	7	7	7	6	8	9	9	7	9
10	9	9	9	10	9	7	9	10	10	9	9	10	10	10	10	10	10	10	10	10	10	10	10	10	10	10	10	10	10	10	10	10	10	10	10	10	10
9	7	7	6	9	7	9	7	9	6	9	6	10	7	10	10	10	9	9	8	8	7	9	9	9	8	9	9	9	9	10	9	7	6	7	10	9	9
9	7	10	6	9	10	10	8	9	9	9	8	9	9	10	10	10	10	9	9	9	10	10	10	10	9	10	10	10	10	10	10	9	9	9	9	9	9
9	7	8	8	9	8	9	9	8	9	8	7	9	9	9	9	9	7	8	7	8	7	8	9	9	9	9	9	9	7	7	8	8	7	7	9	9	9
10	9	9	9	9	7	8	9	9	8	7	8	9	9	9	7	9	9	8	9	7	7	8	8	8	7	9	7	8	9	9	9	7	7	8	8	7	7
9	7	7	6	9	10	8	7	9	9	9	9	9	9	9	9	9	9	9	9	9	9	9	9	9	9	9	9	9	9	10	9	9	9	9	9	9	9
8	7	9	7	9	7	7	8	7	7	7	7	9	9	10	9	9	9	9	9	9	8	9	9	9	8	9	9	9	9	9	10	9	9	8	9	9	9
9	9	8	7	9	9	9	8	7	9	9	8	10	9	8	9	7	7	7	7	7	7	7	9	8	8	8	9	9	7	7	7	7	7	8	8	8	8
9	8	7	9	9	10	9	9	9	8	10	9	9	9	10	10	10	10	10	10	10	10	10	9	10	10	10	10	10	10	10	10	10	10	10	10	10	10
8	7	7	9	9	9	9	7	10	6	9	6	9	9	10	10	10	10	10	10	9	10	10	10	10	10	10	10	10	10	10	10	9	10	10	10	10	10
7	7	8	6	10	8	10	9	8	7	9	6	8	8	9	9	9	7	7	7	8	6	6	8	7	7	10	10	10	7	8	7	8	7	7	8	6	7
7	9	9	9	9	9	9	8	9	7	9	8	7	9	9	9	9	9	9	9	9	9	9	10	10	9	9	9	9	9	9	9	9	9	9	10	10	9
7	7	7	10	9	8	9	9	10	8	8	8	9	9	10	10	10	10	10	10	9	10	9	10	9	9	9	10	10	10	10	9	9	9	10	10	9	9
8	9	9	8	10	8	8	8	10	9	10	7	10	10	10	10	10	10	10	10	9	9	9	10	9	9	10	10	10	10	10	10	9	9	9	10	9	9
9	9	9	10	10	9	10	9	10	7	10	8	9	9	9	9	9	9	9	9	9	7	9	9	9	9	9	9	9	9	9	9	8	9	9	9	9	9
9	9	9	7	8	9	7	7	9	9	9	7	9	9	9	9	9	9	9	9	9	7	8	9	9	7	9	9	9	9	9	9	8	7	8	9	9	7
7	9	8	7	10	9	9	7	10	7	9	7	10	10	9	9	9	9	10	9	9	10	9	9	9	9	10	9	9	9	9	9	9	9	9	10	9	9
9	7	9	7	9	9	9	9	9	7	9	9	9	10	7	7	7	6	6	6	6	6	6	9	9	9	9	9	10	9	9	9	9	9	9	9	9	10
7	9	7	10	8	10	10	9	9	6	9	9	10	9	10	10	10	10	9	10	6	7	9	10	10	9	10	9	8	9	9	9	6	7	8	9	10	10
9	9	9	8	10	9	9	8	10	9	9	7	9	10	10	10	10	10	10	9	9	9	9	10	9	9	10	9	9	9	9	8	8	9	9	8	8	8
10	9	9	7	9	10	10	10	7	6	10	8	10	10	9	9	10	8	9	9	8	7	7	10	10	10	10	9	9	8	10	9	8	7	7	10	10	10
9	7	9	9	10	10	9	9	9	7	9	9	10	10	10	9	9	10	10	10	9	9	10	10	9	9	9	9	10	10	10	10	10	9	9	9	9	9
9	10	9	8	9	9	9	9	9	10	9	7	9	9	8	8	9	8	9	8	8	8	8	9	9	9	9	9	9	9	8	8	8	8	8	9	9	9
9	8	8	9	10	9	7	9	10	9	10	9	10	10	10	10	10	10	10	10	9	10	10	10	10	10	10	10	10	10	10	10	9	10	10	10	10	10
7	7	7	9	9	8	10	9	8	7	9	9	8	10	10	9	9	10	9	9	10	9	9	9	8	8	9	9	9	10	10	10	9	10	9	9	8	9
9	10	9	7	10	9	9	7	10	9	9	9	10	10	10	10	10	10	10	10	10	10	10	10	9	10	10	10	9	10	10	10	9	10	10	10	9	10
9	8	9	9	10	10	8	8	9	8	9	8	7	9	9	9	9	9	9	9	7	8	9	9	9	9	9	9	9	9	9	9	7	7	8	9	9	9
9	8	9	8	9	8	9	8	9	8	9	8	8	9	10	10	9	10	10	10	9	10	10	9	9	9	9	10	10	10	10	10	10	10	10	9	8	9
9	8	9	9	10	10	10	8	7	9	10	7	7	10	7	7	6	6	7	6	7	7	6	9	9	9	10	10	10	7	9	8	10	7	9	10	8	9
9	6	8	6	9	9	8	7	8	6	9	6	8	9	9	9	9	9	9	9	7	7	7	9	9	9	9	9	9	9	8	8	7	7	7	9	9	9
10	9	10	6	9	9	9	10	8	9	10	7	6	8	9	9	9	6	8	7	7	7	8	10	9	9	9	8	9	6	8	8	7	7	8	10	9	10
9	7	8	6	9	9	7	6	9	6	9	6	7	10	9	9	9	6	9	7	6	7	9	9	10	9	9	9	9	8	9	7	7	7	9	9	9	9
9	9	8	9	10	9	9	9	9	7	7	8	9	9	9	9	9	9	9	9	8	6	7	9	9	8	9	9	9	9	9	9	7	6	6	9	9	9
9	9	8	9	9	8	9	8	9	7	8	9	9	9	9	8	9	8	8	9	8	9	9	10	9	9	9	9	10	9	9	8	8	8	9	10	9	9
7	9	9	7	9	8	9	9	9	7	9	9	7	9	7	7	7	6	6	6	7	7	6	9	9	9	10	10	10	8	9	8	8	7	9	9	8	9
10	10	9	8	8	8	9	9	8	9	9	8	9	9	10	10	10	10	10	10	9	9	9	9	9	10	10	10	10	9	9	9	8	7	9	9	9	9
10	7	9	6	10	7	9	9	10	7	10	7	10	10	9	9	9	9	9	7	9	9	9	10	9	9	9	9	9	9	9	9	9	9	9	9	9	9
9	9	9	10	9	8	9	10	9	8	9	9	10	9	10	9	9	10	9	10	8	7	9	9	10	9	9	9	9	10	9	10	8	7	8	9	10	9
8	8	8	8	9	8	9	7	9	7	8	7	8	9	10	10	10	10	10	9	6	8	9	9	7	8	9	9	9	9	9	9	6	8	8	9	7	7
9	9	8	9	9	8	9	8	9	10	10	9	10	9	10	9	10	10	9	9	10	10	9	10	9	10	10	9	10	10	9	10	10	10	9	10	9	9
9	9	10	6	9	7	8	9	9	7	8	7	9	9	10	10	10	10	10	10	9	9	9	10	9	9	10	10	10	7	10	8	9	9	9	9	9	9
9	8	8	7	7	8	9	7	8	8	7	6	10	8	7	9	9	10	10	9	7	7	7	9	7	8	7	8	8	10	9	9	7	8	7	9	7	8
9	9	7	7	10	9	7	7	10	9	8	9	10	9	9	9	10	10	10	10	10	9	10	10	9	9	10	10	9	9	10	9	9	10	9	9	8	9
8	8	8	8	8	8	8	8	8	8	8	8	8	8	8	8	8	8	8	8	8	8	8	8	8	8	8	8	8	8	8	8	8	8	8	8	8	8
9	9	10	10	10	9	8	9	10	9	9	8	7	9	10	10	10	9	9	10	8	7	8	9	9	9	9	9	9	9	9	9	9	9	10	9	9	9
6	10	9	8	10	9	9	9	10	10	10	9	10	10	10	10	10	9	10	10	9	9	9	10	10	10	10	10	10	10	10	10	10	10	10	10	10	10
10	10	10	8	10	8	8	7	9	9	9	9	10	10	9	9	9	9	9	9	9	9	9	9	7	7	9	9	9	9	9	9	9	9	9	9	9	9
9	9	7	7	8	7	9	9	9	9	7	8	9	9	9	9	9	9	9	8	9	7	8	7	7	8	9	9	9	9	9	9	9	7	7	7	7	8
9	7	9	9	10	8	8	9	10	9	8	8	8	10	9	8	9	9	9	8	9	10	9	10	10	9	9	9	9	8	8	8	7	9	9	10	9	9
7	9	8	9	7	9	9	10	7	9	10	10	10	9	9	9	9	9	9	9	9	9	9	9	7	8	9	9	9	9	9	9	9	9	9	9	9	9
10	9	9	9	9	9	9	9	10	9	9	9	9	9	9	9	9	9	9	8	9	9	9	8	8	9	7	9	9	9	9	9	9	9	9	9	9	9
9	6	6	9	10	9	9	10	9	6	9	8	8	9	9	9	9	10	10	10	9	9	9	9	9	9	10	10	10	10	9	10	9	9	9	9	9	9
7	8	7	7	9	8	7	9	9	8	9	8	9	9	9	9	9	9	9	9	8	9	9	9	7	8	9	9	9	9	9	9	8	9	9	9	7	9
9	9	7	9	10	10	9	9	9	9	10	9	10	10	10	10	9	10	10	10	8	7	7	10	10	10	10	10	10	10	10	10	8	7	9	10	10	10
7	7	7	8	8	8	9	8	9	8	9	8	9	9	8	8	8	7	8	7	8	8	7	9	9	9	7	7	8	7	7	7	7	7	7	9	9	8
9	10	9	6	8	9	9	8	8	9	8	8	8	7	9	9	10	10	9	9	7	8	9	9	7	8	9	9	9	9	9	9	7	8	8	9	8	8
9	7	8	9	10	9	9	9	9	7	9	7	10	10	10	9	9	9	9	9	9	9	9	10	9	8	9	9	9	9	10	9	9	9	9	10	8	8
6	7	10	7	9	10	9	9	9	9	9	9	10	9	9	10	10	7	9	6	6	6	6	10	9	9	9	9	9	6	9	6	6	6	6	9	10	10
9	8	9	8	9	9	9	8	9	8	9	8	10	9	10	10	10	10	10	10	10	10	10	10	9	10	10	10	10	10	10	10	10	10	10	10	9	10
9	9	9	8	8	7	7	8	8	7	8	8	9	9	6	6	6	6	6	6	6	6	6	7	7	7	6	6	6	6	6	6	6	6	6	7	7	7
7	7	7	9	9	9	9	10	8	7	7	9	10	9	10	10	10	10	10	10	10	10	10	8	8	9	10	10	10	10	10	10	10	10	10	8	8	8
9	8	8	9	9	9	9	8	10	9	10	9	10	9	10	10	10	10	10	10	10	9	9	9	8	8	10	10	10	10	9	9	8	9	9	9	8	8
8	7	8	6	10	9	9	9	9	7	9	8	8	9	9	9	9	9	9	9	9	7	9	7	7	8	9	8	9	9	9	9	8	8	9	7	7	8
8	8	7	7	9	9	9	9	9	7	10	9	9	8	8	8	8	8	8	8	7	7	8	9	9	9	10	10	10	10	10	10	10	10	10	10	10	10
10	7	7	8	10	9	8	10	10	10	10	10	10	10	10	9	9	10	10	10	9	8	9	10	10	10	9	9	9	10	10	10	8	9	9	10	10	10
8	7	8	7	9	9	9	8	8	7	9	9	8	9	8	7	8	8	8	7	8	8	8	9	9	9	9	9	9	9	9	8	8	8	8	8	8	8
8	7	7	9	9	8	9	9	8	8	9	8	8	8	9	9	9	9	10	9	9	8	8	9	9	9	9	9	9	9	10	9	9	8	8	9	9	9
10	6	9	8	8	9	9	7	8	6	9	7	6	10	7	7	7	8	9	9	7	6	6	9	9	9	9	9	9	9	9	9	9	9	9	9	9	9
10	9	8	9	9	10	10	10	8	9	10	7	6	10	7	6	7	9	9	9	8	9	6	9	8	8	7	7	8	9	7	8	6	7	7	10	8	9
8	9	7	7	9	9	10	10	7	9	10	7	6	9	7	9	8	9	7	9	7	9	9	9	10	9	9	9	8	9	8	9	9	9	9	9	10	9
8	7	8	8	9	9	9	8	9	7	9	8	8	9	9	9	9	9	9	8	8	8	9	9	9	9	9	9	9	9	9	8	8	9	9	9	9	9
7	9	8	9	9	9	9	10	9	8	8	7	8	7	7	9	8	9	8	9	7	9	9	8	8	9	9	9	10	9	7	9	9	8	9	8	8	9
10	9	10	6	10	9	7	7	10	9	9	8	8	9	10	9	9	9	9	9	9	9	9	9	9	9	9	9	9	9	9	9	9	9	9	9	9	9
7	7	9	7	9	8	10	8	10	7	9	7	7	8	9	9	8	6	7	9	8	9	9	10	9	9	9	9	9	7	9	7	8	8	9	10	10	9
9	9	8	7	8	8	9	8	9	9	10	7	8	9	10	10	10	9	10	9	9	9	10	10	9	9	10	9	10	10	10	10	8	8	9	8	7	9
8	9	9	7	10	10	9	8	9	9	10	8	8	10	10	10	10	10	10	10	10	10	10	10	9	9	10	10	10	10	10	10	10	10	10	10	9	10
9	7	7	9	7	9	10	9	8	7	9	8	9	8	9	9	9	9	9	9	9	9	9	9	10	9	9	9	9	9	9	8	9	9	8	9	10	9
9	9	9	7	9	9	9	9	9	9	9	9	9	9	9	7	9	9	8	9	9	9	9	9	8	8	9	9	9	9	10	10	9	9	9	9	9	7
9	9	10	8	10	9	9	8	10	7	9	8	10	10	10	10	10	9	10	10	8	7	10	10	10	10	10	10	10	8	10	10	8	7	9	10	10	10
9	7	8	8	8	7	7	9	7	8	9	8	9	9	9	9	8	9	9	10	9	8	9	9	9	9	9	9	8	9	9	9	9	8	8	9	9	9
8	8	6	7	10	9	8	6	10	6	10	7	7	10	9	8	8	9	9	9	8	8	8	8	8	8	10	10	10	10	9	9	8	10	10	10	10	10
9	10	9	10	9	9	10	10	10	7	9	10	10	10	10	10	10	10	10	10	10	10	10	10	10	9	10	10	10	10	10	10	10	10	10	10	10	9
9	9	9	8	7	8	9	8	9	7	9	9	9	9	10	10	10	9	9	9	9	9	9	10	9	10	9	9	9	9	9	9	9	9	9	9	9	9
8	7	7	9	9	9	10	9	8	8	9	8	7	8	10	9	9	10	10	9	8	9	9	9	8	8	9	9	9	10	9	10	8	9	9	8	8	8
9	10	9	9	10	9	9	9	10	7	9	9	10	10	9	9	9	10	10	10	9	9	9	10	9	9	9	9	9	10	10	10	9	9	9	10	9	9
7	7	8	9	7	9	9	9	9	7	9	9	9	9	9	8	9	9	9	9	9	9	7	9	8	9	9	9	9	9	9	9	9	9	9	10	10	10
9	9	7	9	9	9	9	8	7	9	9	8	8	9	9	9	9	9	9	10	9	9	9	10	9	9	9	9	9	10	9	9	9	9	9	9	9	9
9	7	9	6	9	9	10	10	7	7	9	8	7	10	9	9	9	7	7	7	7	7	7	10	10	9	9	10	9	9	9	9	7	9	9	7	7	9
9	9	9	9	9	10	10	9	9	10	10	9	9	9	10	10	10	10	9	9	9	9	10	10	10	9	10	10	9	10	9	10	10	9	10	10	10	9
8	7	7	9	10	9	10	8	10	7	9	10	9	9	9	10	10	10	9	9	8	10	9	10	9	8	9	10	10	8	9	10	9	10	10	10	8	8
9	9	10	7	10	8	9	6	9	9	10	7	9	10	9	9	10	7	6	7	9	9	6	9	9	10	7	8	9	6	6	7	9	7	9	10	10	9
9	10	9	8	9	7	9	9	9	9	8	9	9	9	8	9	8	9	9	8	9	9	8	9	8	9	9	8	8	9	9	9	8	9	8	9	8	9
7	6	8	7	8	9	10	8	9	6	10	9	10	8	7	7	7	9	6	6	7	7	6	10	10	10	9	9	9	6	6	7	7	6	6	10	10	10
9	7	8	9	9	10	10	10	8	8	9	8	10	9	9	9	9	9	9	9	8	9	9	9	9	9	9	9	9	9	9	9	9	9	9	9	9	9
9	7	7	7	9	9	9	6	10	6	10	7	10	10	10	9	10	7	9	9	10	9	10	10	10	10	10	10	10	7	9	9	10	9	9	10	10	10
8	6	9	10	8	10	10	9	9	6	10	9	9	9	10	10	10	10	10	10	10	10	10	10	10	10	10	10	10	10	10	10	10	10	10	10	10	10
10	9	10	6	9	9	7	8	8	9	9	7	9	9	7	7	7	9	7	9	8	7	7	9	7	7	7	7	7	9	9	8	9	7	7	9	7	8
10	9	9	7	10	8	7	9	9	9	9	8	9	10	10	9	10	10	10	10	9	10	9	9	10	9	10	10	10	10	9	8	9	9	9	10	9	9
9	10	7	6	9	9	10	10	7	6	10	9	9	9	9	9	9	6	6	6	6	6	6	9	7	7	10	10	10	6	6	6	6	6	6	6	6	7
6	9	10	7	9	10	9	7	9	8	10	9	10	10	9	9	9	6	9	9	6	6	7	9	9	9	9	9	7	6	9	9	6	6	6	10	10	10
7	8	7	9	8	10	10	9	7	7	10	9	10	8	7	6	6	6	6	6	6	6	6	8	7	8	10	10	10	10	10	10	10	10	10	10	10	10
9	10	9	7	9	10	9	7	9	7	10	7	10	10	9	7	9	9	9	9	7	7	7	10	9	9	9	7	9	9	9	9	7	7	7	9	9	10
9	9	9	8	9	9	10	8	7	8	10	8	8	9	9	9	9	9	9	9	9	9	9	9	9	8	9	9	9	9	9	9	9	9	9	8	9	9
9	7	8	9	9	9	8	8	10	7	9	9	8	10	8	9	9	7	9	8	8	8	9	9	7	9	9	9	9	8	9	8	8	9	8	9	7	9
9	10	9	9	9	8	10	8	8	9	8	9	8	9	9	9	9	9	9	9	9	9	9	9	9	9	9	9	9	9	9	9	9	9	9	9	9	9
7	8	9	9	10	10	9	7	10	8	10	9	10	10	10	10	10	10	10	10	7	10	9	10	10	10	10	10	10	10	10	10	7	9	10	10	10	10
9	9	9	9	10	8	9	9	9	7	10	9	9	10	10	7	7	7	6	6	9	8	9	10	10	10	7	7	7	7	7	7	8	6	7	10	10	10
9	8	8	9	9	9	9	8	9	8	9	8	8	9	9	9	9	8	9	8	9	9	9	9	9	9	9	9	8	9	9	9	9	9	8	8	9	9
9	9	9	8	7	9	9	9	8	9	9	8	9	9	9	8	9	9	9	8	9	7	8	9	9	8	9	9	9	9	9	8	7	7	7	9	8	9
7	6	7	9	9	9	9	7	9	7	10	7	10	10	10	10	10	10	10	10	9	10	10	10	9	10	10	10	10	10	10	10	9	10	10	10	9	10
9	9	9	6	10	9	9	7	9	9	7	7	9	9	9	9	9	7	7	9	7	7	7	7	6	7	7	7	7	7	6	9	7	7	6	7	7	7
10	9	9	8	9	8	8	8	9	9	9	8	9	9	9	9	9	9	8	8	8	8	8	9	9	9	9	9	9	8	8	9	8	8	8	9	9	9
9	10	9	9	8	10	10	9	7	7	9	8	8	9	9	9	9	8	9	9	8	6	7	9	9	8	9	9	7	9	9	8	7	8	6	9	9	7
9	9	10	9	10	10	10	9	9	6	9	9	9	10	10	10	9	9	9	7	7	6	7	10	10	10	10	10	10	10	9	9	6	7	9	10	10	10
9	8	8	9	9	8	8	9	9	9	9	9	8	9	9	8	9	9	9	9	8	8	9	9	8	9	9	8	9	9	10	10	7	7	8	9	9	9
10	8	9	8	10	8	7	9	9	9	9	8	10	10	8	8	8	9	9	9	7	7	8	9	9	9	8	8	8	9	9	9	7	7	7	9	9	9
9	9	8	9	10	10	10	8	9	9	10	8	9	9	10	10	10	10	10	10	8	8	8	10	9	9	10	10	10	10	10	10	8	9	8	10	8	10
9	10	9	7	10	9	9	8	10	8	9	9	10	10	9	10	9	9	8	9	10	9	7	10	8	9	9	10	10	9	8	9	8	9	7	9	8	9
9	9	8	8	10	8	8	8	10	7	8	7	10	10	10	10	9	9	9	9	9	7	9	9	8	9	10	10	9	9	9	9	9	7	7	8	8	9
9	9	10	8	10	8	8	8	9	10	8	8	10	10	9	9	9	8	9	9	9	8	7	10	10	10	9	9	9	8	9	9	9	7	7	10	10	10
9	7	8	9	9	9	9	9	9	8	9	9	9	9	10	10	10	10	9	10	10	10	9	10	9	9	10	10	9	9	10	10	9	9	9	9	9	9
10	9	9	9	10	9	9	9	10	8	9	9	10	9	9	10	9	10	9	10	7	7	7	10	9	9	10	10	10	10	10	10	9	9	7	9	10	9
7	9	7	6	9	10	10	8	9	6	10	6	6	9	10	10	10	10	10	10	9	9	10	10	9	9	9	9	7	9	9	9	9	9	9	7	7	7
9	9	9	9	10	6	7	9	8	7	7	8	7	9	9	9	9	9	9	7	7	7	9	9	9	9	9	9	9	9	9	9	9	9	9	10	9	10
8	10	9	8	9	8	9	9	8	9	8	9	8	9	9	9	9	9	7	8	9	9	8	10	10	9	9	9	9	7	7	7	9	9	9	10	10	9
9	7	7	7	9	9	9	7	9	7	9	9	7	9	9	9	9	9	9	9	9	9	9	9	9	9	9	9	9	9	9	9	9	9	9	9	9	9
9	6	6	6	9	7	9	10	10	6	10	10	10	9	10	10	10	10	6	6	6	6	6	10	9	10	9	9	9	10	9	9	9	9	9	10	10	10
10	6	9	10	10	10	10	9	10	6	10	7	8	10	10	10	10	10	10	10	10	10	10	10	10	10	10	10	10	10	10	10	10	10	10	10	10	10
9	7	9	7	8	9	9	9	9	7	10	9	8	9	10	10	10	10	10	9	9	7	9	10	7	9	10	10	10	10	10	9	9	9	9	9	7	9
9	9	9	9	7	9	9	9	9	9	7	10	10	10	9	9	7	8	8	8	8	7	9	10	9	9	9	8	9	7	7	8	8	9	9	9	8	9
9	6	9	7	9	9	10	7	9	7	9	7	8	9	9	9	10	10	10	10	10	9	9	10	10	9	9	9	9	9	9	9	9	9	10	10	10	9
9	10	8	10	10	9	10	10	10	9	10	9	8	10	10	9	9	10	9	9	9	8	9	10	10	10	9	9	9	10	9	10	9	10	10	10	10	10
9	8	8	9	9	7	10	9	7	7	9	9	7	9	9	8	9	7	10	9	9	7	9	10	10	9	9	9	9	7	10	9	9	7	9	10	10	9
9	8	9	9	9	9	9	8	9	8	9	7	9	9	9	9	9	9	9	9	9	8	9	9	9	9	9	9	9	9	9	8	9	9	9	8	9	9
6	8	7	8	8	9	10	10	8	6	9	9	8	9	10	10	10	10	10	10	8	10	10	10	9	9	10	10	10	10	10	10	9	10	10	10	8	9
9	9	8	9	9	8	9	8	9	9	8	8	9	10	10	10	10	10	10	10	10	10	10	9	9	9	10	10	10	10	10	10	10	10	10	9	9	9
8	6	6	7	9	10	10	6	9	6	10	8	8	8	10	10	10	10	10	10	8	6	6	9	9	9	9	9	10	10	10	10	7	9	6	10	9	9
9	9	10	9	7	6	7	9	8	9	9	8	9	9	9	9	7	9	9	9	7	7	7	9	7	7	9	9	9	8	9	9	7	7	7	7	6	7
9	9	7	9	9	9	10	7	10	9	7	7	10	10	10	10	10	10	10	10	6	10	10	9	9	9	10	10	10	10	9	9	6	10	10	10	9	9
10	9	9	7	9	9	10	7	8	8	9	7	8	10	10	10	10	9	9	9	8	7	9	10	9	9	8	8	9	9	9	9	8	7	9	9	9	9
9	7	7	9	10	9	9	10	10	7	10	9	10	10	9	9	9	10	10	9	9	8	9	10	9	9	10	10	10	10	10	10	9	9	9	10	9	9
8	6	6	10	8	8	9	10	6	9	9	9	9	9	9	9	9	9	9	9	9	9	9	9	8	9	9	8	9	8	8	9	9	9	9	9	9	8
9	9	9	7	9	8	9	7	9	7	8	7	8	9	9	9	9	9	9	9	8	7	8	9	9	8	9	9	9	9	9	9	8	7	8	9	9	9
8	8	9	8	9	8	9	8	10	8	9	8	9	10	9	9	9	10	10	10	10	9	9	10	9	9	10	10	10	10	10	10	10	10	10	10	8	9
9	9	8	7	9	9	9	9	9	8	9	9	9	10	9	9	9	9	9	9	8	9	9	9	8	9	9	9	9	9	9	9	8	9	9	9	8	9
9	7	10	9	9	9	10	9	10	7	9	9	10	9	9	9	9	9	10	9	9	9	10	9	10	8	10	10	9	10	9	10	9	9	9	9	10	9
10	7	7	7	10	9	9	7	10	7	9	7	10	10	10	10	9	9	9	9	9	9	9	10	9	10	10	10	9	10	10	10	9	10	9	10	9	9
9	9	8	9	10	8	9	9	9	9	9	8	10	9	10	10	9	10	10	9	9	9	7	10	9	10	10	9	10	10	9	8	9	8	7	10	10	10
10	9	7	6	10	8	8	9	9	7	9	7	9	10	9	9	9	9	9	9	9	9	9	9	8	8	10	10	10	10	8	8	7	6	7	8	8	8
7	9	9	7	9	9	9	8	10	7	9	7	10	9	9	7	9	9	9	9	7	6	9	8	7	8	9	9	9	9	9	9	7	6	7	8	8	8
7	9	9	9	9	7	7	9	9	7	7	9	8	9	9	9	9	10	9	9	9	9	7	9	7	9	9	9	9	10	9	9	8	9	7	9	7	9
7	9	7	7	7	10	10	7	8	7	10	7	8	9	10	10	10	10	10	10	9	9	9	9	7	8	10	10	10	10	10	10	9	9	9	8	7	9
7	7	7	9	10	10	10	7	10	9	10	6	10	10	9	9	9	9	9	9	9	9	9	10	10	10	9	9	9	9	9	9	9	9	9	10	10	10
9	9	9	8	10	8	8	9	10	8	10	7	10	10	9	8	8	8	8	8	7	7	8	10	9	9	8	8	8	7	7	7	7	8	8	10	9	9
9	9	7	9	10	9	10	7	10	7	9	9	9	9	10	10	10	10	10	10	10	9	10	10	9	9	10	10	9	10	6	9	8	7	6	9	7	8
9	9	10	7	10	9	10	8	10	8	10	8	9	9	9	9	9	9	9	8	10	8	9	10	9	10	9	9	9	9	9	8	9	9	9	10	9	10
7	8	8	8	8	10	10	8	7	8	10	8	9	8	9	9	9	9	9	9	7	8	8	8	9	7	8	8	8	8	7	7	7	7	9	8	7	7
9	7	7	8	9	9	9	8	8	8	9	9	8	9	10	10	10	10	10	10	9	10	9	9	9	9	10	10	10	9	9	10	9	10	9	9	9	9
9	10	9	10	10	8	9	9	9	7	9	9	10	9	7	9	10	9	10	8	9	8	9	10	10	10	9	10	10	9	9	8	10	7	9	10	10	10
9	9	9	8	9	9	9	8	8	7	9	8	9	9	9	8	9	9	9	9	8	8	9	8	8	8	9	9	9	9	9	9	9	9	9	8	8	8
9	7	7	8	8	9	9	7	9	7	9	7	9	9	9	9	9	9	9	7	7	7	9	10	10	10	9	9	9	9	9	7	7	7	7	10	10	10
9	9	9	7	9	7	10	7	9	7	9	7	9	10	9	9	9	9	9	8	7	7	7	9	9	7	9	9	9	9	9	8	7	8	9	8	9	9
9	9	10	7	10	9	9	8	10	7	10	6	10	10	10	10	10	10	10	9	9	10	10	10	9	10	10	10	10	10	10	9	9	10	10	10	10	10
7	9	9	7	9	8	9	7	9	7	9	8	9	9	10	10	10	9	10	10	10	10	9	9	9	9	7	9	8	9	8	7	9	9	8	9	9	9
10	9	9	7	9	9	8	9	9	9	9	9	8	10	9	9	9	8	7	7	7	7	9	9	8	8	9	9	9	7	9	7	7	9	9	9	8	8
9	7	8	9	9	10	10	9	10	7	10	9	10	10	10	10	10	10	10	10	9	7	9	9	8	9	9	9	9	9	9	9	8	7	9	9	8	9
9	7	9	9	9	9	7	9	9	9	9	7	9	9	7	8	8	9	9	9	9	7	9	8	7	8	7	7	9	9	9	8	9	9	8	8	7	9
9	8	8	7	9	9	9	8	10	7	10	7	8	10	7	7	7	7	7	7	7	7	7	9	8	8	9	9	8	9	9	9	8	9	9	9	8	9
10	10	9	7	10	10	8	7	10	9	10	6	10	9	9	10	10	9	9	9	6	6	6	10	10	10	10	10	10	8	9	9	8	9	10	10	10	10
9	9	8	7	9	7	8	7	9	9	7	7	9	9	10	10	10	10	10	10	9	7	7	9	8	9	10	10	10	10	10	10	7	7	7	9	8	9
9	9	9	9	10	10	9	9	10	7	10	9	10	10	9	9	9	9	9	9	7	9	9	10	9	10	9	9	9	9	9	9	9	9	9	10	10	10
9	9	8	9	10	9	8	7	9	8	9	7	8	9	7	7	7	7	7	7	7	7	7	9	8	8	8	9	8	8	8	7	7	7	7	8	8	8
9	6	9	7	10	9	7	7	10	7	9	6	9	9	9	10	9	10	10	10	9	7	9	9	7	9	9	10	9	10	10	10	9	9	9	7	7	7
9	10	9	7	10	9	9	7	9	7	7	6	9	7	9	9	9	10	8	9	6	7	7	9	7	7	9	9	7	9	9	9	7	7	9	9	7	7
9	8	9	7	9	9	9	7	9	7	9	7	9	10	10	10	10	9	10	10	9	9	9	10	10	10	10	10	10	10	10	10	9	10	9	10	10	10
6	6	9	10	10	9	10	10	9	7	10	10	10	10	10	10	10	10	10	10	7	7	9	9	9	9	10	10	10	10	10	10	7	7	9	9	9	9
7	7	9	8	8	10	10	10	9	9	10	10	10	8	7	7	7	9	9	9	9	7	7	10	10	8	10	10	9	7	7	9	8	6	6	10	10	8
9	9	9	8	9	7	9	9	8	9	8	9	8	9	8	8	8	9	9	7	8	7	8	9	9	8	10	10	10	10	9	8	9	8	8	9	9	9
9	7	7	9	9	10	10	9	9	6	10	7	8	9	10	10	10	9	9	9	9	9	9	10	10	9	10	10	10	10	9	9	9	9	9	10	10	9
6	6	8	10	10	10	9	10	10	7	9	8	10	10	9	9	9	7	8	9	9	6	7	10	10	10	9	9	9	9	9	9	9	9	10	10	10	10
10	9	10	6	10	7	6	8	10	10	8	8	10	10	9	9	9	8	8	8	7	7	6	6	6	6	9	9	9	8	8	8	8	6	6	6	6	6
9	7	9	7	10	9	9	9	9	7	9	9	10	9	10	10	10	10	10	10	9	10	9	10	10	9	10	10	10	10	10	10	9	10	10	10	10	9
9	10	9	10	10	8	7	7	9	8	10	7	10	9	9	9	8	8	10	9	10	6	6	9	10	9	9	9	7	10	10	9	9	6	6	9	10	10
9	9	9	9	9	7	9	8	9	9	9	8	8	10	7	7	7	7	9	9	9	9	9	9	9	8	9	9	10	9	9	9	9	9	9	9	9	8
9	9	9	7	9	7	8	8	9	9	7	9	9	9	9	9	9	9	9	9	9	8	9	9	8	9	9	9	9	9	9	9	9	9	9	9	8	9
10	10	9	7	10	8	8	8	9	9	7	8	9	9	10	10	10	10	10	10	9	9	9	10	9	9	10	10	10	10	10	10	10	10	9	9	9	9
10	9	9	9	10	9	9	10	10	9	9	8	10	10	10	10	10	10	10	10	8	10	10	10	10	10	10	10	10	10	10	10	8	10	10	10	10	9
10	9	10	9	10	9	10	10	9	10	9	10	9	9	9	9	10	9	9	8	10	10	8	9	10	9	9	10	9	10	10	9	9	10	10	9	9	10
7	7	7	9	10	9	9	9	10	7	10	7	10	10	10	10	10	10	10	10	10	10	10	10	9	9	10	10	10	10	10	10	9	10	9	9	9	10
10	10	10	7	9	9	9	8	10	9	9	8	9	10	9	7	9	9	9	9	7	9	9	10	9	10	9	7	9	9	9	9	9	9	9	10	9	9
9	7	7	7	6	8	9	9	7	6	9	8	9	9	10	10	10	10	10	10	9	9	10	10	8	9	10	10	10	10	10	10	10	9	10	10	8	9
9	6	8	7	9	9	9	9	10	6	9	9	9	9	10	10	10	10	10	10	8	10	10	9	8	8	10	10	10	10	10	10	8	10	10	9	8	9
9	9	8	7	10	9	8	8	9	8	9	9	10	10	9	9	9	10	10	10	8	8	7	9	9	9	9	9	9	10	10	10	8	8	7	9	9	9
9	9	9	8	9	8	9	10	9	9	9	8	10	10	10	10	10	10	9	10	9	9	10	10	9	9	9	9	9	9	9	9	9	9	9	9	9	9
8	7	9	7	9	8	9	8	8	7	9	8	8	10	9	9	9	10	9	9	7	8	9	10	9	9	9	9	9	9	9	9	9	9	9	10	9	9
9	6	9	6	9	9	9	6	9	7	8	6	8	9	9	7	9	6	9	9	7	8	7	9	9	9	9	7	9	7	9	9	7	7	7	9	9	9
9	8	8	8	9	8	9	8	8	8	8	7	8	9	9	9	9	9	9	9	9	9	9	9	8	8	9	9	9	9	9	9	9	9	9	9	8	8
7	9	7	9	7	9	9	10	8	8	9	10	10	10	7	9	9	7	10	9	9	10	9	10	7	9	9	10	10	7	9	7	9	9	9	9	9	9
8	6	8	9	9	8	9	10	9	8	9	8	9	10	10	10	10	10	10	10	7	9	9	10	10	10	10	10	10	10	10	10	10	10	10	10	10	10
9	10	9	10	10	9	8	10	9	10	10	7	9	10	9	9	9	7	9	9	6	7	9	10	9	10	9	9	6	7	10	9	6	8	9	10	9	10
7	7	7	9	9	8	9	9	9	7	8	8	9	9	9	9	10	9	9	9	9	9	9	10	9	9	9	9	9	9	9	9	9	9	9	10	9	10
9	6	7	7	8	7	9	6	10	6	8	6	9	9	9	9	9	10	9	10	9	8	9	9	9	9	9	9	9	10	9	9	9	9	9	9	9	8
9	9	9	8	8	10	8	9	8	8	10	9	9	9	8	8	7	7	7	6	7	9	9	9	9	9	8	8	8	7	7	6	8	9	9	9	9	9
9	9	9	8	9	8	8	9	9	8	8	9	9	9	9	9	9	9	9	9	9	9	9	10	10	10	9	9	9	9	9	9	9	9	9	10	10	10
10	9	9	6	8	7	10	6	8	9	7	7	7	9	9	10	10	10	8	9	7	8	8	9	8	9	9	9	9	9	8	9	7	9	8	9	8	9
10	9	9	10	10	10	10	9	9	9	10	10	9	10	10	10	10	10	10	10	9	9	9	10	9	10	10	9	10	8	9	7	6	7	6	10	10	10
7	10	9	9	9	9	8	9	9	7	8	8	9	9	10	9	9	10	9	9	9	9	9	9	9	9	9	9	9	9	9	9	9	9	9	10	9	9
8	7	8	8	8	7	9	9	8	6	9	8	8	8	8	8	8	8	9	8	9	9	9	9	8	8	9	9	9	7	7	7	7	7	9	8	8	8
9	9	10	6	9	6	9	6	10	7	7	6	9	10	6	6	6	7	6	6	6	6	6	7	7	7	10	10	10	7	9	9	7	6	7	7	7	7
9	9	8	7	9	9	8	9	10	6	9	9	9	10	10	10	10	10	10	10	10	10	8	9	9	10	10	9	9	7	7	7	8	9	9	9	8	9
9	9	10	7	8	8	9	9	9	8	7	8	9	9	10	10	10	10	10	10	10	10	10	9	8	8	10	10	10	10	10	10	10	10	10	10	10	10
8	9	7	9	9	8	7	7	9	7	9	7	10	9	10	10	10	10	10	10	9	9	9	9	8	7	10	10	10	9	10	10	9	9	10	8	8	9
7	9	9	8	10	10	9	10	10	7	9	10	10	10	10	10	10	10	10	10	8	9	9	10	10	10	10	10	10	10	10	10	8	9	9	10	10	10
9	9	9	10	9	7	7	9	9	8	7	9	9	10	7	9	7	6	7	9	7	6	6	9	10	9	10	10	10	10	10	10	10	10	10	10	10	10
9	9	8	9	9	8	8	9	8	9	9	8	9	9	9	7	7	9	9	8	8	7	7	9	8	8	7	7	7	9	9	8	7	7	7	9	9	8
9	9	10	9	10	7	8	6	9	9	8	8	9	10	9	9	9	10	10	9	9	8	9	9	9	9	9	9	9	10	9	9	9	9	9	10	10	10
8	7	7	6	9	8	9	9	10	7	8	8	9	10	10	9	9	9	8	7	7	6	9	9	9	8	9	8	9	9	9	8	7	6	9	9	9	8
9	9	9	7	10	7	7	6	10	9	8	6	10	10	10	10	10	10	10	9	7	7	9	9	9	9	10	10	10	10	10	9	8	8	7	9	9	9
9	9	8	10	8	9	9	10	8	7	10	10	10	9	8	9	7	7	9	8	8	7	7	9	9	8	9	9	8	8	9	7	8	7	7	9	9	8
9	7	8	7	9	9	9	7	9	7	9	6	10	10	10	10	10	10	10	10	9	9	10	10	10	9	9	10	9	7	10	10	8	9	9	10	9	9
9	9	9	7	9	7	9	7	10	8	7	9	7	9	9	10	10	9	10	9	9	10	9	9	7	7	9	9	9	10	9	10	9	9	10	7	7	7
9	9	9	8	9	9	9	9	9	9	9	8	9	9	9	9	9	8	9	9	9	7	7	9	9	9	10	10	7	7	7	9	9	7	7	9	9	9
9	9	9	9	10	9	10	8	10	7	8	7	9	10	10	10	10	10	10	10	10	10	10	10	10	10	10	10	10	10	10	10	10	10	10	10	10	10
9	8	8	6	9	8	8	8	9	9	7	8	9	9	10	10	10	7	9	9	9	9	10	9	7	8	10	10	10	8	10	9	9	9	10	8	7	7
10	9	8	7	10	9	8	7	10	9	8	9	10	10	10	9	9	10	9	9	7	8	7	9	9	9	9	9	9	9	9	9	7	9	8	9	9	9
9	9	9	6	9	8	8	7	9	9	9	7	8	9	8	7	8	9	9	8	6	6	6	7	7	7	9	8	8	9	9	8	6	6	6	7	8	7
9	7	9	8	9	9	10	8	10	6	9	8	8	10	8	9	9	6	9	7	7	6	7	9	9	9	7	9	8	6	7	7	7	6	6	9	9	9
9	9	9	9	9	8	9	8	8	7	8	8	8	9	9	9	8	9	9	9	8	7	7	10	10	10	9	9	9	9	9	9	8	8	7	10	10	10
9	9	9	6	10	8	10	9	10	7	9	8	9	10	10	10	10	10	10	10	10	9	10	9	8	8	10	9	10	10	10	10	9	9	10	9	9	9
9	9	9	9	9	9	7	9	9	9	9	9	9	9	9	9	9	9	9	9	9	9	9	9	9	9	9	9	9	9	9	9	9	9	9	9	9	9
8	9	9	9	9	9	10	9	8	8	8	8	9	8	9	9	8	9	9	9	8	8	9	9	8	9	8	9	9	9	9	8	9	8	8	9	9	9
7	8	9	9	10	9	9	9	9	7	9	9	9	8	10	10	10	10	9	9	10	10	9	10	9	10	10	10	10	10	9	9	9	9	10	10	9	9
8	9	9	9	10	9	10	9	9	8	9	7	8	9	10	10	10	10	10	10	10	10	10	10	8	10	10	10	10	10	10	10	10	10	10	10	8	10
9	9	9	10	10	9	10	9	10	9	10	10	9	10	9	9	10	10	10	10	7	7	7	10	10	10	9	10	10	10	10	10	9	9	7	10	10	10
7	9	9	6	7	9	9	7	7	9	10	7	9	7	6	6	6	6	9	6	6	6	6	9	9	9	10	10	10	10	10	10	10	10	10	10	10	10
10	8	9	9	9	10	9	9	10	9	10	9	10	10	10	10	10	10	10	10	9	7	9	9	9	9	10	10	9	10	10	9	9	7	9	10	10	10
7	6	7	6	9	9	10	6	9	6	10	8	8	10	10	10	10	10	9	9	10	10	9	9	8	8	10	10	10	9	9	9	10	9	10	8	8	8
9	9	9	9	10	9	10	9	9	9	10	9	9	10	10	10	10	10	10	10	10	10	10	10	9	10	10	10	10	10	10	10	10	10	10	10	9	9
9	9	7	7	9	7	9	6	9	9	6	6	9	10	9	9	9	10	10	9	7	7	7	9	7	9	9	9	10	10	10	9	7	6	7	7	9	7
9	9	9	7	10	8	9	9	9	7	8	6	8	10	10	9	10	9	9	9	9	9	9	10	9	9	9	9	9	9	9	9	9	9	9	9	9	9
10	10	9	7	9	9	9	9	9	9	10	8	8	9	10	10	10	10	10	10	10	10	10	10	10	10	10	10	10	10	10	9	9	9	9	9	10	10
7	9	7	9	9	9	9	9	7	7	9	9	9	9	9	9	9	10	9	8	9	9	7	9	8	7	9	9	9	9	10	9	7	7	7	9	7	7
9	7	8	9	9	10	9	9	10	6	10	9	9	9	10	9	9	7	7	8	9	9	9	9	9	9	10	10	8	7	7	8	9	9	9	10	10	10
9	7	7	9	9	7	8	9	9	7	9	9	9	9	9	9	9	9	9	9	7	7	8	9	8	7	9	9	9	9	9	9	7	7	8	8	9	8
10	9	9	6	9	9	9	6	9	9	9	7	8	9	8	8	8	7	9	8	9	8	9	9	9	9	8	8	8	8	9	9	9	8	8	9	9	9
8	7	7	8	8	9	9	9	8	8	10	9	9	9	7	7	7	9	9	9	8	7	8	9	9	9	7	7	7	9	9	9	7	7	7	9	9	9
8	8	8	7	9	9	10	8	8	8	8	8	8	10	7	7	7	8	7	8	8	8	8	9	9	9	8	9	9	8	8	8	8	8	8	9	8	9
9	6	7	6	6	8	10	9	8	6	10	8	8	7	10	10	10	10	9	10	6	6	9	9	7	9	10	10	10	10	10	10	7	9	9	9	7	9
7	7	9	9	9	10	10	9	8	7	10	9	10	9	10	10	10	7	9	9	7	6	6	7	8	8	10	10	10	6	6	6	8	9	7	9	8	8
9	9	9	9	8	10	9	9	9	7	9	8	8	8	10	10	10	10	10	10	10	10	10	10	10	10	9	9	9	9	9	9	9	9	9	9	9	9
9	9	10	7	9	10	9	9	9	9	10	9	10	10	9	9	7	10	9	7	7	9	9	10	9	10	9	9	9	9	10	9	7	9	9	10	9	10
9	7	8	7	9	8	8	8	10	8	10	8	10	10	7	8	9	8	9	9	7	7	8	9	8	7	9	9	9	9	9	9	9	7	9	9	9	9
9	8	7	9	7	10	9	8	10	7	9	7	10	9	10	10	10	10	10	10	10	10	10	10	10	10	10	10	10	10	10	10	10	10	10	10	10	10
7	6	9	9	8	9	9	9	10	9	8	7	8	9	9	6	6	6	8	7	8	7	6	7	6	6	8	9	10	9	8	8	7	7	7	10	10	9
9	6	7	7	7	9	9	7	8	6	10	6	8	9	9	9	9	9	6	6	6	6	6	9	9	9	10	10	10	10	10	10	10	10	10	10	10	10
8	6	6	8	9	10	10	8	10	6	10	9	9	10	10	10	10	10	10	10	10	8	8	10	9	9	10	10	10	9	10	10	8	8	8	10	8	10
9	7	8	6	9	9	9	9	9	8	9	8	8	9	9	9	9	8	7	7	7	7	9	9	9	9	9	9	9	8	8	8	7	7	9	9	9	9
9	7	7	9	8	8	9	8	9	10	10	8	8	9	9	9	9	7	9	9	9	7	7	9	8	8	9	9	9	7	9	8	8	6	9	9	8	8
8	6	8	7	9	6	9	6	9	6	9	6	8	9	10	10	10	10	10	10	10	10	10	10	9	10	10	10	10	10	10	10	10	10	10	9	9	10
9	9	9	9	10	9	10	10	9	9	9	9	10	10	9	8	9	9	9	9	9	9	8	10	9	10	10	10	10	8	8	9	10	8	7	10	9	10
8	7	8	9	9	9	9	8	8	7	9	8	9	10	9	9	10	7	8	7	8	7	7	9	9	10	9	9	9	7	7	7	8	8	7	10	9	10
7	10	10	7	10	10	7	9	9	9	10	9	9	10	10	10	9	10	10	10	10	10	10	10	9	10	10	10	10	10	10	10	9	7	9	9	8	10
7	8	8	9	10	10	10	9	10	7	10	8	10	10	8	8	8	9	9	8	8	7	8	10	9	10	10	10	10	6	9	8	9	6	6	10	9	10
9	6	9	9	10	9	9	9	8	6	10	8	9	10	9	10	9	6	8	10	9	9	10	9	8	9	9	9	9	6	9	9	8	9	9	10	9	10
8	10	9	7	9	8	9	9	8	7	7	7	9	9	9	9	9	6	9	10	9	6	7	8	8	9	9	9	9	6	8	7	7	7	8	9	9	9
7	6	8	9	9	10	10	9	10	6	10	10	10	10	9	9	9	8	10	10	9	9	9	10	9	9	10	9	10	8	10	10	9	9	8	10	9	9
6	6	6	9	9	6	10	10	10	6	6	6	9	8	9	9	9	9	7	6	10	6	7	10	9	9	9	9	10	9	7	7	10	7	7	10	9	9
9	6	6	9	6	9	10	9	10	9	10	9	10	10	7	7	9	9	9	10	10	9	9	10	10	10	10	9	9	9	9	10	9	6	9	9	9	9
9	8	8	9	9	9	9	9	9	8	9	9	10	10	10	10	10	9	10	9	9	8	8	9	8	9	9	9	9	9	9	9	8	8	8	9	8	9
9	7	9	9	10	10	10	6	10	7	10	8	10	10	10	9	8	9	10	9	7	9	10	10	10	10	10	10	10	9	10	10	8	10	10	10	10	10
9	7	10	9	10	10	9	6	10	8	9	6	8	10	10	10	10	9	9	9	8	10	9	10	10	10	9	10	10	10	10	9	9	10	9	10	10	10
9	8	9	6	9	9	8	7	10	9	8	7	9	10	10	10	10	10	10	9	7	7	7	7	7	8	9	9	9	7	7	6	6	6	6	6	7	7
9	10	9	9	10	10	9	10	10	9	9	7	10	10	9	9	9	9	9	9	7	9	9	10	10	10	10	10	10	10	10	9	9	9	9	10	10	10
6	9	9	8	9	9	9	8	10	8	10	6	9	9	9	9	9	8	9	9	7	7	7	10	9	9	9	9	9	8	9	9	8	8	7	9	9	9
7	6	7	9	9	8	9	8	9	6	10	9	10	10	9	9	9	9	9	9	9	9	9	9	9	9	9	9	9	9	9	9	9	9	9	9	9	9
9	7	7	7	8	9	9	8	8	6	9	9	9	8	9	9	9	7	9	7	7	7	7	8	7	7	9	7	7	9	8	7	7	7	7	9	8	7
7	8	7	9	7	9	9	8	7	7	9	9	10	9	9	9	9	9	9	9	9	8	9	10	9	9	9	9	9	9	9	9	9	8	9	10	9	9
8	9	9	8	8	9	9	9	7	9	9	9	9	8	9	9	9	9	9	9	9	9	9	9	10	9	8	8	9	7	9	9	8	8	8	9	9	9
9	8	6	9	7	9	9	9	8	8	10	9	10	10	8	8	8	6	8	7	6	6	7	9	8	8	9	9	9	9	8	8	8	9	7	8	9	7
10	9	9	7	9	9	9	7	9	7	9	7	10	9	7	7	7	6	6	6	6	6	6	10	10	10	6	6	7	6	6	7	6	6	6	10	10	10
9	7	9	9	9	9	10	10	10	6	8	10	10	10	9	9	9	7	10	7	7	7	9	10	8	9	9	9	9	7	8	9	7	7	9	9	8	9
7	7	7	6	8	10	10	7	9	6	10	8	10	9	9	9	9	9	9	9	9	9	9	10	10	10	9	9	9	9	9	9	9	9	9	10	10	10
8	9	7	9	9	7	10	10	9	7	9	8	9	10	10	9	9	9	9	8	8	8	9	10	10	7	9	8	8	9	9	10	9	8	9	7	9	9
9	9	6	9	6	8	10	9	8	6	8	9	8	8	6	6	6	6	6	6	6	6	6	9	8	9	9	9	8	7	8	7	7	9	9	9	8	9
9	8	7	9	9	9	10	8	9	7	8	8	9	9	9	9	9	9	10	10	7	7	8	10	10	9	10	9	9	9	10	9	7	7	7	10	10	10
9	9	7	9	10	9	9	7	10	7	9	9	7	10	9	7	7	9	7	7	7	7	7	10	9	10	9	7	7	7	7	7	7	7	9	10	9	10
7	6	8	9	9	10	9	7	9	6	10	7	8	9	10	10	10	10	9	9	8	9	8	9	9	9	10	9	9	10	9	9	9	8	9	10	10	9
9	9	10	9	10	10	10	10	9	9	10	10	10	10	9	9	9	6	7	8	7	7	6	9	10	10	9	7	7	7	7	7	7	6	6	10	10	10
8	7	6	8	10	9	9	9	10	7	9	9	10	10	8	9	9	8	8	8	8	9	9	9	8	8	9	8	9	8	8	9	9	9	9	8	8	9
9	7	7	9	9	9	9	8	10	10	10	9	9	9	8	9	9	8	9	9	9	9	9	10	9	9	10	10	10	8	9	9	9	9	7	9	9	9
7	7	9	9	9	9	8	7	10	7	9	7	8	10	9	9	9	9	10	10	9	10	10	10	10	10	9	9	9	7	7	7	9	9	9	9	9	9
9	7	8	9	10	10	9	10	10	7	9	9	8	10	10	7	9	10	10	10	8	6	7	10	9	10	8	9	9	10	10	9	7	6	6	10	9	10
9	7	8	7	10	9	7	8	9	7	9	8	9	7	8	9	9	8	9	9	9	9	9	9	8	9	8	7	8	9	9	9	8	8	9	9	8	9
9	8	7	9	9	10	10	9	8	7	10	8	9	9	9	9	9	6	7	7	7	7	6	10	9	10	8	7	7	6	7	7	6	6	6	10	9	10
9	9	9	10	9	9	9	10	10	9	10	10	10	10	10	10	10	10	10	10	10	10	10	10	10	10	10	10	10	10	10	10	10	10	10	10	10	10
6	6	6	10	9	10	10	9	10	6	10	8	8	9	10	10	10	10	10	10	10	10	10	10	8	9	10	10	10	10	10	10	10	10	10	10	8	10
7	8	7	9	9	8	9	10	10	8	9	7	9	6	9	9	8	10	9	9	9	7	8	9	9	9	9	10	9	10	10	9	9	8	8	10	9	9
10	8	7	9	10	10	10	8	10	8	9	7	9	10	10	10	9	10	10	10	8	6	10	10	10	10	10	10	10	10	9	9	8	8	10	10	10	10
9	9	9	8	8	10	9	9	9	9	8	8	8	9	9	9	10	9	9	9	10	8	8	10	9	9	9	7	7	9	7	7	9	8	8	9	9	7
9	9	8	9	9	9	9	8	9	7	9	7	10	9	10	9	9	10	10	10	8	8	9	10	9	10	10	9	9	10	9	10	8	8	8	10	9	10
8	7	7	9	9	9	9	10	9	6	9	8	9	9	7	7	7	7	8	7	7	7	7	8	9	9	7	7	7	7	7	7	7	7	7	9	9	9
7	7	7	9	9	9	10	9	9	7	8	9	10	10	9	7	9	9	9	9	9	10	9	10	9	9	9	9	9	10	10	9	10	10	10	10	8	10
9	9	7	10	10	10	10	10	10	6	9	7	10	10	10	9	10	10	10	6	7	6	9	10	10	10	9	10	9	9	10	9	7	6	6	10	10	10
9	9	7	8	9	8	9	9	9	8	8	9	9	9	8	8	8	7	7	7	7	7	7	7	8	8	8	8	8	8	8	8	8	8	8	8	9	8
6	6	9	8	10	10	10	8	10	6	8	6	10	10	9	10	9	8	9	9	8	6	9	10	9	9	9	10	10	8	9	10	10	6	9	9	9	9
8	9	9	9	9	10	10	9	9	7	10	8	8	9	9	9	10	7	9	9	7	7	7	10	9	10	10	10	10	6	6	6	6	6	7	10	9	9
8	7	9	10	9	10	9	9	10	6	10	9	10	10	10	10	10	10	10	10	10	7	10	10	10	9	9	10	10	10	10	10	10	8	9	10	10	9
8	7	7	8	7	8	9	7	8	7	9	7	9	8	10	9	9	9	9	8	8	7	8	9	9	9	9	9	9	9	7	8	9	9	9	9	9	9
9	7	9	8	10	9	9	9	9	7	9	9	9	9	10	9	10	9	9	7	7	9	9	9	9	9	10	10	10	9	9	7	7	9	8	9	9	9
7	6	9	10	9	8	9	9	10	7	10	10	9	10	9	7	10	7	9	7	6	6	7	10	10	10	9	9	9	7	9	7	6	6	7	10	10	10
7	7	7	6	9	9	9	8	10	6	9	6	8	9	10	10	10	10	10	10	10	10	10	10	10	10	10	10	10	7	10	10	10	10	9	10	10	10
9	8	9	10	9	9	9	8	10	9	10	10	10	10	10	9	10	7	10	8	8	7	6	10	10	10	10	10	10	7	10	10	7	9	7	10	10	10
8	6	6	8	8	9	9	9	8	9	9	8	10	9	9	9	9	10	9	9	8	7	8	9	8	8	9	9	9	10	9	9	9	7	8	9	8	8
6	7	9	9	10	10	9	9	9	7	10	8	10	10	7	9	9	10	9	9	9	8	8	10	9	9	9	9	9	9	9	9	9	9	9	10	9	10
9	8	8	9	7	9	9	9	9	7	10	9	9	9	9	8	9	9	9	9	9	9	9	9	9	9	9	9	9	9	9	9	9	9	9	9	9	9
7	7	7	9	7	9	9	8	9	7	9	9	10	10	10	10	10	9	9	9	8	9	9	9	9	9	9	9	9	9	9	9	9	9	9	9	9	10
8	9	9	7	9	9	9	9	9	7	10	9	10	10	10	10	10	9	9	10	9	9	9	10	10	10	10	10	10	9	9	10	10	10	10	10	10	10
9	9	6	8	10	7	9	10	7	6	9	10	9	9	9	10	10	10	10	9	7	9	10	9	7	9	9	10	9	9	9	9	7	9	9	9	9	9
8	6	9	7	9	8	9	9	10	7	10	7	10	10	7	7	7	6	8	7	6	6	6	9	8	7	9	8	8	6	7	8	8	8	7	8	8	8
9	6	7	9	9	10	10	7	10	6	10	6	10	10	9	9	9	9	9	7	9	9	10	10	10	9	9	9	9	9	9	9	9	9	9	9	9	9
7	7	9	7	9	10	8	9	10	9	9	8	9	9	9	8	9	9	9	9	8	9	9	10	9	9	9	9	7	9	9	8	9	9	8	9	9	9
9	9	9	6	8	9	10	10	9	7	9	9	8	10	10	10	10	9	10	9	8	9	9	10	9	8	10	10	10	9	9	9	7	10	8	9	9	9
6	9	6	10	6	10	10	10	9	8	10	10	8	10	10	10	10	9	10	10	10	9	10	10	10	10	10	10	9	10	10	10	10	10	10	10	10	10
6	9	10	9	10	10	10	8	10	7	8	6	10	10	10	10	10	10	10	10	9	10	10	10	10	9	10	10	10	10	10	10	9	10	10	10	10	9
9	9	9	9	9	8	8	9	9	8	8	7	9	10	9	9	9	9	10	10	9	7	7	8	8	8	9	9	9	8	9	10	7	7	8	8	8	8
7	9	9	9	9	9	10	8	8	7	10	7	8	9	9	10	9	9	9	7	9	9	9	10	10	9	9	9	9	9	9	9	8	9	9	10	10	10
9	7	9	8	9	10	10	9	9	7	10	8	9	9	9	10	9	10	9	10	9	9	8	10	9	9	9	9	10	10	9	9	9	8	9	10	9	10
6	8	6	9	10	10	9	10	10	6	10	10	6	10	9	10	10	6	6	6	9	6	6	10	9	10	10	10	10	6	6	6	9	6	6	10	10	10
9	8	9	7	9	9	9	9	9	8	9	8	10	10	10	9	9	8	8	9	7	6	9	9	8	9	9	8	9	9	8	9	9	9	9	9	9	8
7	7	7	10	9	10	10	9	8	7	10	9	10	10	10	10	9	10	10	10	7	7	9	10	10	9	10	9	10	10	10	9	8	7	7	9	9	9
9	9	9	10	9	10	10	8	9	10	10	7	9	10	10	10	9	9	10	10	9	10	9	10	9	10	10	10	9	9	10	9	10	10	10	10	9	10
8	7	7	8	7	10	9	8	8	7	10	8	9	9	9	9	9	8	9	9	9	8	9	9	8	8	9	9	9	8	9	9	9	8	9	9	9	8
9	9	9	10	8	9	9	9	7	7	9	9	9	9	9	9	9	10	9	9	8	7	9	9	9	9	9	9	9	8	8	8	8	8	8	9	9	9
7	6	8	10	9	10	10	9	10	6	10	9	10	9	10	10	10	10	10	9	8	6	9	10	10	10	10	10	10	10	10	10	10	10	8	10	10	10
9	8	9	7	10	10	10	6	10	7	10	7	10	10	9	8	9	9	9	8	8	7	9	10	10	10	9	8	9	9	7	7	7	6	7	10	10	10
8	6	8	8	9	8	10	9	10	9	8	9	9	9	9	8	9	8	9	8	8	8	8	8	9	8	8	9	9	9	8	8	8	8	9	10	9	9
9	7	9	9	9	8	9	8	9	7	10	7	10	10	10	10	10	9	10	10	8	9	9	8	9	8	9	9	9	8	8	8	8	8	9	9	9	9
9	9	9	7	9	10	9	10	9	8	10	9	10	9	7	9	8	9	10	9	6	6	6	10	9	9	7	7	7	10	9	9	7	6	7	9	9	9
9	6	6	10	9	10	10	10	10	6	10	10	10	8	10	10	10	6	10	10	8	6	10	10	10	10	10	10	8	6	10	8	8	10	10	10	10	10
8	8	10	9	9	9	10	8	9	8	8	9	8	9	9	9	9	8	9	9	8	8	8	9	8	9	9	9	9	9	9	9	10	10	9	8	9	9
8	7	7	8	9	9	8	8	9	7	9	9	8	9	9	9	8	8	9	9	9	9	9	9	9	9	9	9	8	9	9	9	9	9	9	9	9	9
9	9	9	7	9	10	10	7	10	7	10	9	10	10	7	9	7	7	7	9	6	7	7	9	9	10	9	9	7	7	7	7	7	7	7	10	9	9
9	6	9	8	10	10	10	7	10	6	10	6	10	10	10	10	10	10	10	10	10	10	9	10	10	10	10	10	10	10	10	10	10	10	10	10	10	10
8	6	7	6	9	8	9	8	9	6	10	7	10	10	10	10	10	10	10	10	9	9	8	9	9	9	10	10	10	10	9	10	9	8	9	10	9	9
9	7	7	9	10	10	10	10	10	7	9	10	10	10	10	9	10	7	10	10	10	7	9	10	10	10	9	7	9	7	9	9	9	9	9	10	10	10
9	9	9	7	8	7	9	9	9	9	9	9	6	10	6	6	6	6	6	6	6	6	6	9	8	9	10	10	8	8	9	9	9	10	9	10	9	9
9	8	9	9	9	10	8	8	8	8	9	7	10	10	9	9	9	10	8	8	9	6	7	10	9	9	9	9	8	10	7	7	8	6	7	10	9	9
10	9	8	7	7	10	10	6	9	9	9	6	10	9	9	10	9	9	9	9	9	9	9	10	10	9	9	10	9	10	9	9	7	10	9	10	10	10
7	6	7	8	9	9	9	9	10	7	10	9	9	10	10	10	10	10	10	10	9	9	9	10	9	10	10	10	10	10	10	10	9	9	10	10	9	10
6	6	6	7	9	10	9	8	10	6	10	7	10	10	10	10	10	6	10	10	9	7	8	8	8	8	10	10	10	6	10	10	9	6	6	8	8	8
8	7	8	6	10	7	10	6	10	6	10	6	8	10	9	9	9	9	10	9	8	9	10	7	10	9	9	7	9	9	9	10	9	8	10	8	8	8
9	7	7	9	9	9	9	9	9	7	9	9	9	9	10	10	10	9	9	9	9	9	8	9	9	8	9	9	9	8	9	9	9	9	8	9	9	8
8	6	8	9	7	9	10	9	8	6	8	10	8	10	10	10	10	8	10	9	8	8	9	10	9	9	9	9	9	8	9	8	9	8	9	10	9	9
8	8	8	9	9	9	8	9	10	8	9	9	9	9	10	10	10	10	10	10	10	9	9	9	9	9	10	10	10	10	10	10	9	9	9	10	10	10
8	7	7	6	9	9	9	9	9	7	9	7	8	9	9	9	9	10	9	9	7	6	7	9	8	8	9	9	9	9	8	8	8	7	8	9	8	8
10	10	10	8	9	8	9	9	9	9	8	9	8	8	8	7	7	6	7	7	7	6	6	10	10	10	7	7	7	6	7	7	7	6	7	10	10	10
9	7	7	7	9	9	9	8	8	7	9	8	10	9	9	9	9	9	9	9	9	9	9	8	9	9	9	9	9	9	9	9	9	9	9	9	9	8
7	6	8	6	9	10	10	6	8	6	10	6	8	9	10	10	10	10	9	10	10	10	9	10	10	9	9	9	9	8	7	8	8	6	6	9	7	9
9	6	9	8	10	9	10	7	10	6	10	9	10	9	10	10	10	9	9	9	10	10	10	10	10	10	10	10	10	9	9	9	10	10	10	10	10	10
9	7	9	7	9	10	9	7	9	9	10	7	10	10	10	10	9	9	10	10	9	7	7	9	7	9	10	10	7	7	6	6	9	9	7	10	7	9
9	7	7	9	9	10	9	6	10	9	10	8	9	10	7	7	7	7	9	6	6	6	6	9	9	9	9	9	9	8	9	6	7	6	6	9	9	9
9	7	7	9	10	9	9	9	9	7	10	9	10	10	10	9	10	9	9	9	9	7	7	10	10	10	9	9	9	7	9	9	7	7	7	10	10	10
7	6	6	6	6	10	10	9	8	6	9	6	8	6	7	7	6	6	6	9	6	6	7	9	9	8	9	8	7	6	9	9	6	7	7	9	9	10
8	8	9	8	8	10	9	8	8	7	10	8	8	8	9	9	10	10	10	10	10	7	9	8	8	8	10	9	10	10	10	10	10	7	7	9	8	8
7	7	7	9	9	9	10	9	10	7	10	7	10	9	8	8	8	7	9	7	6	9	7	9	9	9	10	10	10	10	10	10	10	10	10	10	10	10
9	7	7	9	9	9	9	9	10	7	10	7	9	10	9	9	9	9	9	9	9	8	10	10	10	7	9	9	9	9	9	9	9	9	9	9	10	9
9	7	7	9	9	9	9	6	9	6	9	6	6	10	6	6	7	7	6	6	6	6	6	10	9	10	6	6	7	7	6	6	6	6	6	10	9	10
9	7	9	10	10	10	9	10	10	8	10	9	10	10	9	9	9	8	9	9	8	9	9	10	10	10	9	9	9	9	7	7	8	9	9	10	10	10
10	9	9	10	9	10	10	10	9	7	10	10	10	9	10	10	10	7	10	10	10	6	7	10	10	10	10	10	10	7	10	10	10	6	7	10	10	10
7	9	9	9	7	10	10	9	10	7	6	6	10	9	9	7	7	9	9	7	7	9	9	9	8	9	9	9	7	9	9	9	9	9	9	9	7	7
7	6	9	8	9	10	9	7	8	7	9	8	6	9	10	9	9	10	10	9	10	9	8	10	10	10	9	9	9	9	9	9	9	9	9	10	10	10
9	9	9	10	9	9	9	9	9	8	9	7	8	9	9	9	9	10	9	8	7	7	8	9	9	8	9	9	9	10	9	9	9	7	8	9	9	8
10	7	9	9	9	7	10	9	9	9	10	10	10	8	10	10	10	7	10	10	8	8	7	9	9	9	10	10	10	7	10	10	8	8	8	9	9	9
8	7	7	9	8	9	10	8	8	6	10	8	10	9	9	9	9	9	9	8	8	8	7	9	9	9	9	9	9	9	9	9	9	9	9	9	9	9
7	9	9	9	10	9	10	7	10	7	9	7	9	10	9	7	9	9	7	7	6	6	6	9	9	9	9	7	9	7	9	7	7	6	6	9	9	9
7	6	8	9	8	9	10	8	9	6	10	8	8	9	10	10	10	9	10	10	8	9	9	9	8	10	10	9	9	10	10	9	8	9	9	10	8	10
8	7	8	8	10	9	9	9	10	8	10	9	9	10	9	9	8	8	9	9	7	8	7	10	9	10	9	9	9	7	9	8	7	7	9	10	9	10
9	8	9	8	8	9	9	7	9	7	9	9	9	9	9	9	8	9	10	10	10	10	8	9	9	9	9	9	9	9	10	10	10	9	9	9	9	10
9	9	10	9	9	10	10	9	10	9	9	9	10	10	10	10	10	9	10	10	7	6	7	10	10	9	10	10	10	9	10	9	7	6	7	10	10	10
9	7	8	10	10	10	9	10	9	7	10	9	9	10	10	10	10	10	10	9	8	9	9	10	10	10	10	10	10	10	10	10	9	9	9	10	10	10
7	9	9	10	8	10	10	10	10	6	9	9	10	10	9	10	9	10	10	9	9	9	9	10	10	10	10	10	10	10	7	7	8	7	7	9	9	9
9	7	9	9	9	10	9	8	9	7	9	9	10	10	10	10	10	9	10	10	8	7	9	10	10	9	10	10	10	9	9	10	7	7	7	10	10	9
7	9	9	8	10	9	10	7	10	9	7	7	10	10	10	10	10	10	10	10	9	10	10	10	10	10	10	10	10	10	9	10	9	9	10	10	10	10
7	8	9	7	10	9	9	7	9	6	8	7	9	10	9	10	10	10	9	9	9	8	9	10	9	9	9	10	10	9	10	9	9	8	9	10	10	10
9	7	9	9	9	9	9	8	9	7	9	9	10	9	9	9	9	7	9	7	7	6	6	9	9	9	9	7	7	7	8	9	7	7	7	7	9	9
9	9	9	8	9	7	7	8	9	8	8	8	9	9	9	8	9	7	9	8	8	7	9	10	9	9	8	9	9	7	7	6	7	7	8	9	9	10
9	9	9	8	9	10	9	7	9	8	10	8	10	10	10	9	10	9	10	10	9	9	9	10	10	10	9	10	10	9	9	9	8	10	9	10	10	10
9	8	9	9	10	9	10	7	10	7	8	9	10	10	10	10	10	10	10	9	8	8	10	10	10	9	10	10	10	10	10	10	10	10	10	10	10	10
8	7	7	9	10	8	8	7	9	6	10	7	7	10	10	9	9	10	9	9	10	8	9	10	9	9	9	9	9	9	9	9	9	9	9	10	10	10
7	9	9	7	9	9	9	9	9	7	10	7	10	10	10	10	10	9	10	10	9	9	9	9	9	9	10	10	10	9	10	9	9	9	9	9	9	9
6	7	8	7	8	9	9	9	10	6	10	9	10	10	10	10	10	10	10	10	6	6	9	10	10	10	10	10	10	10	10	10	6	6	10	10	10	10
10	6	9	9	10	10	10	9	10	10	10	9	8	10	10	10	10	9	10	10	10	10	10	10	9	10	10	10	10	10	10	10	10	10	10	10	10	10
10	10	8	9	9	10	9	9	8	9	10	8	10	10	9	8	7	7	7	7	7	6	7	10	10	10	9	8	8	7	7	7	7	6	6	10	10	10
9	7	8	9	9	9	7	9	10	7	8	9	8	9	10	10	10	9	9	9	8	7	8	9	9	9	10	10	10	9	9	9	8	9	9	9	9	9
6	6	6	9	9	8	9	8	9	6	9	6	8	8	9	10	9	7	9	9	9	8	8	10	10	10	9	9	9	8	9	9	9	9	8	10	10	10
7	6	7	9	9	9	9	10	9	6	9	8	8	9	9	9	9	9	9	9	10	7	8	10	10	9	9	9	9	9	9	9	9	6	7	9	9	9
8	9	8	8	8	9	9	7	8	7	9	7	8	9	10	9	9	10	9	8	9	7	7	9	9	9	7	8	7	7	7	7	8	8	8	9	9	9
8	6	8	9	10	9	9	7	9	9	9	9	10	10	9	9	9	7	9	9	9	7	7	9	9	9	9	9	9	7	9	9	7	9	9	9	9	9
10	8	9	9	8	10	10	8	9	6	10	9	8	9	7	8	7	6	7	6	6	6	7	10	8	8	9	9	9	7	7	7	7	8	7	9	8	8
8	8	8	7	9	8	10	9	8	8	10	10	10	10	10	10	10	10	10	10	10	8	10	10	9	9	10	10	10	10	10	10	10	8	10	10	10	10
9	9	10	7	6	7	9	8	10	9	7	8	6	8	9	7	7	8	9	9	8	7	7	7	7	7	9	9	9	9	9	9	9	9	9	9	9	9
7	7	6	9	9	10	10	7	9	7	9	9	9	10	8	9	9	7	9	9	6	7	7	9	9	9	10	10	10	7	8	9	8	7	7	9	9	9
7	6	9	10	8	10	9	9	10	7	10	9	10	10	10	10	10	10	9	9	9	7	9	9	8	8	10	7	10	7	10	8	7	7	10	9	8	8
6	6	8	9	9	10	9	10	9	6	10	8	8	9	8	8	7	10	10	9	8	6	10	10	10	10	9	10	9	10	8	9	9	10	10	10	10	10
9	7	6	10	10	10	10	9	9	9	10	8	9	9	10	10	7	9	9	9	9	6	9	10	10	10	9	8	9	9	9	9	7	7	7	10	10	10
9	7	7	9	8	10	10	8	8	8	9	9	9	10	9	9	9	8	9	7	9	7	9	9	9	9	9	9	9	8	9	8	9	7	9	9	9	9
7	7	6	10	9	10	10	9	10	9	10	8	10	10	9	9	9	10	10	10	9	9	9	10	10	10	9	9	9	10	9	10	10	9	9	10	10	10
9	9	10	8	9	10	9	9	9	9	9	7	10	9	9	9	9	7	9	9	7	7	7	9	9	9	9	9	9	7	9	9	7	7	7	9	9	9
8	9	9	9	9	9	10	9	9	8	9	9	9	9	9	10	9	9	9	9	9	9	9	9	9	9	9	9	9	9	9	9	9	9	9	10	10	10
9	7	8	9	9	9	9	9	7	7	9	9	9	9	9	9	9	6	9	9	8	7	9	9	9	9	9	9	9	6	9	9	9	9	9	9	9	9
7	7	7	9	10	10	9	9	9	8	10	9	10	10	10	10	10	10	10	10	10	10	10	10	10	10	10	10	10	10	10	10	10	10	10	10	10	10
9	7	9	9	9	10	9	9	10	6	9	6	10	10	9	9	9	9	10	9	8	9	10	10	9	9	10	9	9	10	10	9	9	9	9	10	9	9
9	9	9	8	9	8	9	7	9	8	7	8	9	9	8	9	9	8	7	7	9	7	8	9	9	9	8	9	9	8	7	7	9	7	8	9	9	9
8	8	8	9	9	10	9	9	9	7	10	8	10	9	9	9	9	9	9	8	8	8	9	9	9	9	9	10	10	8	8	8	8	7	8	10	9	9
7	6	9	9	10	9	10	8	10	6	8	8	9	10	7	7	9	7	7	7	7	6	9	10	10	9	10	10	10	10	10	10	10	10	10	10	10	10
7	6	9	8	9	9	9	7	9	7	9	7	10	10	10	10	10	7	10	10	7	7	7	10	10	9	10	10	10	8	10	10	7	7	7	9	9	9
7	6	6	9	9	10	10	9	10	6	10	6	9	10	9	9	9	6	6	6	9	7	8	9	10	10	10	9	9	7	9	7	10	9	10	10	10	10
8	7	6	7	10	9	9	9	9	6	9	7	9	10	9	9	9	7	10	10	7	7	7	9	7	8	9	9	9	9	10	10	7	7	7	7	7	9
9	9	9	10	9	8	9	9	10	9	10	10	10	8	9	9	9	9	9	9	9	8	9	9	10	10	10	9	9	9	9	10	9	9	9	10	10	10
9	9	9	9	8	9	9	9	8	9	9	7	8	9	8	8	7	7	8	8	7	9	7	9	9	9	8	8	8	7	8	8	7	7	8	9	9	9
9	7	8	9	9	7	7	8	9	7	8	9	10	10	7	7	7	9	9	9	7	8	8	9	9	9	8	7	8	9	9	9	7	7	8	9	9	9
7	8	9	9	9	9	10	10	9	6	8	8	10	10	8	8	8	10	10	10	8	7	7	9	9	9	10	9	10	10	10	10	10	10	8	9	9	9
8	7	8	9	9	9	9	9	9	8	10	9	9	10	9	9	9	9	9	8	7	7	8	9	8	9	9	9	9	9	9	9	7	7	7	9	9	9
9	6	7	9	9	10	10	9	10	7	10	9	10	10	9	10	9	10	10	10	6	9	8	10	9	10	9	9	9	10	10	10	7	9	8	9	9	10
9	8	7	6	10	9	9	7	9	7	9	7	9	9	9	10	10	10	10	10	8	7	7	9	10	9	9	9	10	10	9	9	8	7	9	10	10	9
9	6	6	9	9	9	10	9	9	6	9	8	10	9	10	9	10	9	10	9	9	8	9	10	10	8	9	10	9	9	9	9	9	8	9	10	9	8
9	8	7	6	8	9	9	9	7	6	8	8	8	10	9	9	10	7	7	10	6	6	6	9	8	9	9	9	9	7	10	9	7	6	6	9	8	9
9	6	6	9	9	9	10	10	9	6	9	9	10	9	10	9	10	9	10	9	8	9	9	10	10	9	10	9	10	10	10	10	8	9	8	10	9	9
9	6	8	7	9	10	10	8	9	9	10	7	9	10	8	9	9	9	10	10	9	6	9	9	10	10	9	9	9	9	9	10	7	6	8	10	10	10
7	9	8	10	10	9	10	9	9	9	10	9	9	10	8	9	7	6	9	7	6	6	7	9	6	7	9	9	9	7	9	8	6	9	9	10	9	9
10	9	9	6	6	6	6	10	8	6	6	9	10	7	8	9	9	7	8	8	8	6	7	6	6	6	10	10	10	10	10	10	10	10	10	9	9	8
9	9	9	9	9	9	9	8	8	7	8	7	10	10	10	9	9	7	7	7	7	7	9	9	9	9	10	10	10	7	9	9	8	8	9	9	9	9
7	7	8	10	9	10	10	10	10	6	10	9	10	9	10	9	9	9	10	9	8	9	9	10	10	10	10	9	10	10	10	9	10	10	10	10	10	10
7	8	6	9	8	10	10	9	9	7	10	9	10	10	10	10	10	10	10	10	10	9	9	10	8	9	10	10	10	10	10	10	10	9	9	10	8	9
9	9	9	7	10	10	10	7	10	7	9	6	8	9	9	9	9	7	7	7	8	7	9	10	9	9	9	9	9	7	7	7	8	7	9	10	9	10
9	9	10	9	8	9	9	9	7	9	9	10	8	9	6	6	6	6	6	6	6	6	6	9	9	8	6	6	6	6	6	6	6	6	6	9	9	9
9	9	9	9	9	9	9	8	9	7	9	9	10	9	10	10	10	7	9	9	9	9	8	10	9	10	9	10	9	7	9	9	9	8	8	10	9	9
10	9	9	9	8	6	8	9	8	9	8	7	8	8	7	7	6	8	8	6	7	9	7	9	8	9	9	7	7	8	8	8	8	9	9	8	7	8
8	6	7	9	9	10	9	8	8	6	9	8	10	9	10	10	10	9	9	8	9	8	9	10	8	10	10	10	10	10	9	9	10	9	10	10	9	10
10	9	9	9	10	9	9	7	9	8	10	7	10	10	10	10	9	9	10	9	8	8	9	10	9	8	10	10	10	9	9	9	8	8	9	10	9	9
8	7	7	6	9	10	10	9	9	7	8	9	9	10	9	9	9	6	9	9	6	9	7	9	9	8	9	9	9	6	9	9	6	8	8	8	9	8
7	6	6	8	9	9	9	9	9	7	9	9	9	9	9	9	9	9	9	9	8	9	8	9	9	9	9	9	9	9	9	9	8	8	8	9	9	9
9	7	9	9	8	9	10	9	9	7	10	10	10	9	9	9	9	6	7	7	6	8	7	9	9	10	9	10	9	7	7	9	7	9	7	9	9	10
9	6	8	7	9	8	9	8	8	7	10	7	8	9	6	7	9	6	8	9	8	6	6	9	8	8	7	7	7	9	9	9	8	6	7	9	9	8
8	7	7	7	7	10	9	7	8	7	9	7	9	8	8	7	8	6	6	6	6	6	8	8	8	8	9	9	9	8	8	8	8	8	8	8	8	8
9	9	7	10	9	10	10	10	10	10	10	7	8	9	10	10	10	10	9	7	7	6	10	10	10	10	10	10	10	10	9	7	9	10	10	10	10	10
9	7	9	7	10	8	9	7	9	7	9	8	9	10	9	9	7	7	7	7	7	7	6	9	8	9	9	7	7	7	7	9	7	7	6	9	8	9
9	7	9	9	8	9	9	9	9	7	9	9	9	9	10	10	10	10	9	9	9	9	9	9	9	9	10	10	10	7	10	9	9	9	9	9	9	9
8	9	8	9	8	10	10	8	8	6	10	8	8	8	9	9	9	7	9	8	8	7	8	9	8	8	9	9	9	7	9	8	8	8	7	9	8	9
9	7	7	7	9	9	9	9	10	7	10	7	10	9	9	9	9	7	8	8	9	8	9	9	7	9	9	9	9	7	9	9	9	9	9	9	7	9
9	6	7	9	9	10	10	9	9	7	10	8	9	10	9	10	9	7	9	9	9	9	9	10	10	10	10	10	9	10	9	9	9	9	10	10	10	10
8	6	6	9	9	9	9	9	9	6	10	8	8	9	9	9	8	9	9	7	8	7	9	10	10	10	9	9	10	10	8	9	9	7	8	10	10	10
9	9	9	10	9	9	9	8	9	10	8	7	9	10	10	10	10	8	7	7	9	8	7	8	8	8	10	10	10	6	6	6	8	7	6	9	9	9
7	6	9	9	9	10	9	9	9	6	10	7	8	9	8	9	9	10	9	9	9	9	8	9	7	9	9	9	8	10	8	9	9	9	9	9	8	9
9	7	9	8	9	8	8	9	9	7	8	9	9	10	9	8	9	8	9	7	7	9	8	8	8	8	8	8	8	8	9	8	8	9	8	8	8	8
7	7	9	7	8	7	7	9	7	7	9	6	9	10	10	10	9	10	10	10	7	9	9	7	7	8	10	10	9	10	10	10	7	9	7	7	7	7
9	6	7	9	9	10	9	7	10	9	10	7	9	10	9	9	9	9	9	9	7	9	9	7	7	9	10	10	10	10	9	9	9	10	9	7	7	7
6	6	7	8	9	10	7	8	10	6	10	8	9	10	9	9	9	10	9	9	9	9	9	10	9	9	10	10	10	10	9	9	10	10	9	9	9	9
9	9	10	8	10	8	9	10	10	9	9	9	9	10	10	10	10	9	10	9	9	7	7	9	9	9	9	10	10	10	9	9	10	8	10	10	10	10
9	7	9	9	9	9	9	9	9	8	9	8	9	9	8	8	9	7	9	9	9	7	8	9	9	9	9	9	9	9	9	9	8	8	9	9	9	9
7	8	7	10	10	10	9	10	10	8	10	9	10	10	10	10	10	10	10	9	9	8	9	10	10	10	10	10	10	10	9	10	9	8	9	10	10	10
7	7	7	7	8	9	9	7	9	6	9	8	8	9	10	10	10	10	10	10	9	9	9	10	9	9	9	10	10	10	9	10	9	9	9	9	9	9
6	7	7	9	8	9	9	9	9	7	9	9	10	9	8	8	7	6	7	7	7	7	7	9	9	9	7	7	8	6	7	7	7	7	7	8	9	9
6	7	8	9	9	10	9	10	9	8	10	7	9	10	10	10	10	10	10	10	10	10	10	10	10	9	10	10	10	10	10	10	10	10	10	10	10	9
